# Supplementary material for: Modulation of AMPK/NLRP3 Signaling Mitigates Radiation-Induced Lung Inflammation by a Synthetic Lipoxin A4 Analogue
Source: Int J Mol Sci. 2025 Nov 7;26(22):10832. doi: 10.3390/ijms262210832 (PMC12652067; doi:10.3390/ijms262210832)
Supplement: Supplementary file 1 [file ijms-26-10832-s001.zip]

Archive with 1 entries (1 files):
- ijms-3772824-supplementary.pdf
